# Supplementary material for: Enzymatic Hydrolysis of Tenebrio molitor (Mealworm) Using Nuruk Extract Concentrate and an Evaluation of Its Nutritional, Functional, and Sensory Properties
Source: Foods. 2023 May 29;12(11):2188. doi: 10.3390/foods12112188 (PMC10252857; doi:10.3390/foods12112188)
Supplement: Supplementary file 1 [file foods-12-02188-s001.zip]

Archive with 1 entries (1 files):
- foods-2384197-supplementary.pdf
